# Supplementary material for: Incidence and risk of cancer emergence among patients post-kidney transplantation in Japan
Source: Clin Exp Nephrol. 2025 Aug 27;29(12):1892–901. doi: 10.1007/s10157-025-02748-y (PMC12660435; doi:10.1007/s10157-025-02748-y)
Supplement: Supplementary file 1 — Supplementary file1 (XLSX 26 KB) [file 10157_2025_2748_MOESM1_ESM.xlsx]

## Sheet: S1
Supplementary Table S1 : Medical Treatments codes for dyalysis
	Medical Treatments	Claim codes
HD	Artificial kidney (chronic maintenance dialysis)	140057810,140057910,140058010,140058110,140058210,140058310,140058410,140058510,140058610,140007710,140036710,140051010,140051110,140059310,140059410,140059510,140052810,140008170,140036810,140037910,140007810,140008070,140038010
PD	Additional charge for overtime and holidays (artificial kidney)	140007910
	Additional charge for induction phase 1 (artificial kidney)	140058770,140058870,140062770
	Additional charge for persons with disabilities (artificial kidney)	140033770
	Additional charge for dialysate water quality (artificial kidney)	140058970
	Additional charge for long hours (artificial kidney)	140059070
	Additional charge for chronic maintenance dialysate filtration (kidney)	140059170
	Additional fee for exercise guidance during dialysis (artificial kidney)	140062870
	Home self-peritoneal perfusion guidance and management fee	114003510
	Home continuous self-peritoneal perfusion guidance and management	114003610
	Additional fee for remote monitoring (home autotransperitoneal perfusion guidance and management)	114061370
	Additional fee for home continuous self-peritoneal perfusion fluid exchange thermal steriliser	114008250
	Additional fee for automatic peritoneal perfusion device	114006610
	Continuous Peritoneal Perfusion	140008510
	Induction addition (peritoneal perfusion)	140008770
	Additional induction period for infants (peritoneal perfusion) (14 days)	140054850,140054950
	Peritoneal perfusion (other)	140008810
	Intraperitoneal placement of continuous portable peritoneal perfusion catheter	150322910

## Sheet: S2
Supplementary Table S2 : Disease codes related to kidney transplantation
ICD-10 code	Disease name	Claim codes
Z940	Kidney transplant status	9968003,8847618,8847643,8847671
T861	Kidney transplant failure and rejection	8846302,8835575,8835577,8846303,8830449

## Sheet: S3
Supplementary Table S3 : Drug codes for immunosuppressant
Drugs that must be prescribed after a kidney transplantation
620008437,620008438,620008439,620004854,620004855,620004856,620008445,620008829,620008444
Immunosuppressant
613990069,613990070,621993201,621993301,622518701,622518801,613990075,620004279,620006560,610409342,610443059,610451009,610451010,613990096,620008437,620008438,620008439,622232201,622232202,622232301,622232303,622232401,622232403,622270501,622270601,622270701,622280901,622281001,622281101,622281201,622281301,622370001,622370101,622370201,622384303,622384403,622384503,622384603,622384703,622437901…
Immunosuppressant （mTOR inhibitor）
620004854,620004855,620004856
Immunosuppressant （Calcineurin inhibitor）
610443018,610443019,610443020,620882601,621326201,621483603,621483605,621483703,621483705,621637802,621637804,621674701,621674801,621677601,621677701,621685602,621685604,621732201,621738001,621743306,621743406,622043804,622056201,622056301,622056401,622741800,622741900,622742000,622879101,622879201,622879301,620894001

## Sheet: S4
Supplementary Table S4 : ICD-10 codes for cancer
No	Cancer site	ICD-10 code
1	PTLD	D477
2	lymphoma	C810,C811,C812,C813,C814,C817,C819,C820,C821,C823,C824,C826,C827,C829,C830,C831,C833,C835,C837,C838,C839,C840,C841,C844,C845,C846,C847,C848,C851,C852,C859,C860,C861,C862,C863,C865,C866,C880,C882,C883,C884,C900,C901,C902,C903,C910,C911,C913,C914,C915,C916,C917,C918,C919,C920,C921,C922,C924,C925,C927,C928,C929,C930,C931,C933,C939,C940,C942,C943,C944,C946,C947,C950,C951,C959,C960,C962,C964,C965,C966…
3	skin	C069, C150, C151, C152, C159, C169, C20, C210, C300, C310, C311, C312, C313, C349, C430, C431, C432, C433, C434, C435, C436, C437, C438, C439, C440, C441, C442, C443, C444, C445, C446, C447, C449, C500, C519, C52, C609, C632, C693, C694, C719, C792, C840, C841, D040, D041, D042, D043, D044, D045, D046, D047, D049, D071, D074
4	Kaposi sarcoma	C469
5	lip	C000, C001, C002, C003, C004, C006, C008, C009
6	thyroid	C73
7	tongue	C01, C020, C021, C022, C023, C024, C028, C029
8	lung	C340, C341, C342, C343, C348, C349
9	stomach	C160, C161, C162, C163, C164, C165, C166, C169
10	liver	C220, C221, C222, C223, C224, C227, C229
11	pancreas	C250, C251, C252, C253, C254, C257, C258, C259
12	colon	C182,C189,C20,C180,C181,C183,C184,C185,C186,C187,C19
13	anus	C210,C211,C212,C218
14	kidney	C64
15	urinary tract	C679,C65,C66,C670,C671,C672,C673,C674,C675,C676,C677,C680,C681
16	prostate	C61
17	breast	C509,D059,C500,C501,C502,C503,C504,C505,C506,C508
18	uterus	C541,C542,C549,C530,C531,C538,C539,C540,C543,C55
19	ovary	C56
20	vagina	C52
21	soft tissue	C443,C444,C445,C446,C447,C449,C470,C471,C472,C473,C474,C475,C476,C479,C480,C481,C482,C490,C491,C492,C493,C494,C495,C496,C499,C859,C923,C964
